# Supplementary material for: Hydrophilic Anhydride-Containing Oligomers for Two-Component Hydrogels: From Biopolymer Compatibility to Cytocompatible Gelatin Bioinks
Source: Gels. 2026 May 16;12(5):437. doi: 10.3390/gels12050437 (PMC13205935; doi:10.3390/gels12050437)
Supplement: Supplementary file 1 [file gels-12-00437-s001.zip]

Archive with 1 entries (1 files):
- gels-4254437-supplementary.pdf
